# Supplementary material for: Identification of a Biomarker Panel for Diagnosis of Early Childhood Caries Using Salivary Metabolic Profile
Source: Metabolites. 2023 Feb 27;13(3):356. doi: 10.3390/metabo13030356 (PMC10052657; doi:10.3390/metabo13030356)
Supplement: Supplementary file 1 [file metabolites-13-00356-s001.zip]

Archive with 1 entries (1 files):
- metabolites-2236592-supplementary.pdf
